# Supplementary material for: Evaluation of some garden flowers as specialty cut flowers in Eskisehir province-Türkiye
Source: PeerJ. 2024 Mar 22;12:e17114. doi: 10.7717/peerj.17114 (PMC10962335; doi:10.7717/peerj.17114)
Supplement: Supplemental Information 1 — Measurements and values of harvest time, stem length, stem thickness, flower length, flower diameter, flower diameter, flower weight of the flower. [file peerj-12-17114-s001.xlsx]

## Sheet: Zinnia sp.
Harvest Time	Stem lenght (cm)	Flower lenght (cm)	Stem thickness (mm)	Flower diameter (mm)	Flower weight (gr)
July	38.3	40.5	2.03	67.79	21.8
July	41.1	43.1	3.66	72.4	24.7
July	35.6	37.9	4.74	63.18	18.9
July	42.1	44.7	3.6	62.71	28.9
July	39.3	42.5	3.66	54.15	23.7
July	44.2	47.8	3.35	46.76	37.6
July	46.5	49	5.42	51.25	41.1
July	43.2	45.8	4.2	44.33	25.5
July	46.1	48.5	3.62	51.32	29.4
July	51.1	54	4.49	55.57	52.2
July	53.1	56.3	3.88	56.9	37.5
July	49.8	52.8	4.35	61.06	47.5
July	55.8	58.5	4.75	55.62	51.2
July	50.7	53.8	3.76	59.79	34.6
July	52.2	55.3	3.84	63.1	37.7
July	46.7	49.1	3.73	62.7	36.5
July	51.2	53.7	3.46	64.39	33.8
July	55.2	57.6	3.7	63.73	38.9
July	47.4	50	3.55	51.62	30.2
July	50.2	52.5	3.95	65.32	32.8
July	56.7	58.8	4.21	56.41	34
July	48.3	51.9	3.17	52.02	27
July	52.3	55.5	3.1	56.09	35.1
July	50.8	54.1	2.88	52.54	16.5
July	48.8	52.1	3.24	57.09	46.1
July	50.8	53.9	2.96	45.69	29.5
July	51.5	54.5	3.73	50.97	24.5
August	49	52.5	3.43	59.41	29.4
August	46.3	50.4	2.45	63.73	17.6
August	49.8	53.4	3.19	61.39	24.4
August	52.7	56	3.3	64.57	37.9
August	49.9	53	3.21	56.42	26.6
August	47.2	50.1	3.12	48.28	15.4
August	50.2	53.6	3.42	56.7	35.3
August	52.6	56	2.76	58.76	47
August	49.5	52.8	3.19	59.77	27.5
August	50.6	54	2.75	54.88	33.1
August	37.4	40.4	2.44	53.96	18
August	41.8	45.2	3.21	53.44	21.2
August	55.4	58.4	3.8	61.24	40.1
August	45.1	48.1	2.98	60.8	28.7
August	54.5	57.6	3.63	56.99	31.4
August	45.7	48.9	3.25	59.89	32.8
August	46.9	49.9	2.97	53.97	33.6
August	48.8	52	3.32	52.66	27.9
August	49.8	52.5	3.04	50.34	32.6
August	42.9	45.9	2.46	48.73	31.4
August	49.1	52.1	2.85	53.78	21.9
August	43.7	46.6	2.66	52.25	19
August	42.3	45.3	2.38	51.79	15.3
August	48.7	51.7	2.34	51.03	19.5
September	44	46.9	2.44	55.28	24.7
September	48.5	51.7	2.38	63.34	28.5
September	49.4	52.2	2.77	61.05	21.9
September	42.4	45.5	2.29	55.05	17.3
September	50.3	53.3	2.37	62.18	20.5
September	47.2	50.4	2.37	66.87	21
September	47.9	51	2.87	67.27	25.3
September	46.7	49.7	2.72	60.39	20.8
September	53.8	56.9	3.09	73.38	29.5
September	44.4	47	2.92	58.79	21.2
September	42.1	44.6	2.71	59.82	17.5
September	50.3	52.9	3.06	58.55	22.9
September	54.9	57.8	3.14	69.52	31.5
September	46.1	48.8	3.2	59.98	23.3
September	48.6	51.4	3.45	60.96	28.2
October	52.9	56.3	4.35	65.25	30.8
October	49.7	52.9	3.38	62.78	22.4
October	56.3	59.6	3.98	65.64	31.4
October	53.6	56.5	3.53	65.43	29.3
October	46.4	49.2	2.5	60.4	21.6
October	49.9	52.8	3.59	62.04	25.5
October	50.3	53.8	3.57	63.48	25.2
October	43.4	46.4	3.65	55.56	24.6
October	45.7	48.7	4.23	62.15	22.3
October	40.1	42.8	3.56	52.68	19.3
October	43.3	46.3	3.49	60.72	24.2
October	48.6	51.8	3.37	60.38	24.6

## Sheet: Tagates sp.
Harvest Time	Stem lenght (cm)	Flower lenght (cm)	Stem thickness (mm)	Flower diameter (mm)	Flower weight (gr)
July	47.1	50.7	5.82	48.92	50
July	50	52.4	4.36	50.45	66
July	46	49.4	5.34	59.17	77.9
July	45	48.9	3.91	49.73	57.4
July	46.8	41.4	3.92	46.44	59.9
July	53.3	57.8	5.1	50.94	82.8
July	43	46.9	5.06	54.22	73.3
July	49.1	52.7	4.62	44.19	60.1
July	48.1	51.8	3.83	45.32	55.7
August	47.9	52.3	4.02	60.67	56.2
August	44.9	48.7	3.86	54.03	48.8
August	47.4	51.5	4.16	54.35	58.3
August	48.9	52.8	2.63	52.03	51.7
August	43.8	47.3	3.09	49.85	63.1
August	48.6	52	2.97	36.35	37
August	42.1	46.1	3.94	50.7	49.5
August	51.1	55.4	4.39	51.5	67.8
August	43.4	47.2	4.74	46.44	31.7
August	41.2	45.1	2.74	48.64	31.3
August	40.5	44.4	4.25	46.82	35.9
August	55.1	58.9	4.83	46.26	51
August	47.7	51.3	4.04	47.86	37.9
August	45.6	48.9	3.7	41.35	43.4
August	44.7	48.2	3.93	44.29	49.3
August	42.4	45.9	4.86	39.98	38.8
August	35.5	39.2	4.38	41.28	29.8
August	40.4	44	3.94	46.6	22
August	36.6	40.5	2.91	44.64	27.2
August	40.7	43.8	2.51	37.69	41.6
August	37.1	40.5	2.65	38.07	19.5
August	34.3	38.3	2.37	49.47	26.9
August	34.6	38.1	3.5	42.1	32.6
August	39.3	43.1	3.98	43.56	30.6
September	36.4	40.3	3.31	50.31	28.4
September	43.8	47.8	3.8	42.74	29.9
September	39.2	42.8	3.89	44.1	36.2
September	31.5	38.3	2.79	54.02	34.9
September	30.4	33.9	2.97	44.36	20.2
September	31.3	35.1	3.08	48.32	18.9
September	35.2	39	3.16	49.73	26.5
September	35.3	39.5	3.59	53.05	22.8
September	34.7	37.3	3.18	44	29.6
September	40.9	44.5	3.17	46.29	41.5
September	35.6	38.8	3.17	41.29	24.3
September	30.4	34	2.31	44.02	16.4
September	37.9	42	3.5	58.83	24.4
September	35.7	39.9	4.89	58.99	31.4
October	32.3	36.4	3.26	57.92	21.1
October	34.5	38.2	3.18	54.07	16.6
October	32.3	35.9	3.38	47.91	17.3
October	35.1	39	4.03	50.07	28.5
October	34.8	38.8	3.78	52.37	26.6
October	32.3	36	3.06	49.12	16.5
October	33.3	37.3	3.06	53.23	15.2
October	27.4	31.2	3.06	45.08	17.3
October	30.2	34.5	3.77	55.54	25.8
October	23.4	27.5	3.12	53.77	15.7
October	21.4	25.2	2.55	52.74	14.2
October	27.8	31.9	3.68	54.98	25.1
October	23.5	29	2.65	43.95	16.8

## Sheet: Helianthus sp.
Harvest Time	Stem lenght (cm)	Flower lenght (cm)	Stem thickness (mm)	Flower diameter (mm)	Flower weight (gr)
July	49.6	51.2	8.11	106.48	79.9
July	45	48	10.63	112.1	123.6
July	34.9	37	6.26	103.09	61.8
July	54.3	57.2	7.37	130.32	102.6
July	38.4	41.1	6.7	115.12	88.2
July	43.9	46.3	4.09	108.02	31.5
August	53	57.2	8.19	138.93	137.5
August	55.4	59.7	9.22	141.35	176.9
August	50.6	54.7	7.17	136.51	98.2
August	44.3	46.7	4.77	86.67	45.9
August	47.2	51.3	7.04	125.04	82.9
August	47.5	49.7	4.1	92.43	41.5
August	43.4	46.8	6.67	110.47	64.9
August	49.1	52.7	7.56	163.66	125.5
August	54.2	57.7	7.25	122.59	117.4
August	43.9	47.7	6.36	126.55	73.2
August	35.1	39.2	6.49	138.27	65.5
August	40.9	45	7.65	128.71	133.1
August	43.7	46.8	7.11	121.77	102.8
August	39.9	43.6	6.3	128.59	67.7
August	45.7	49.3	6.54	121.25	68.5
August	35.1	39.1	7.21	160.65	117.3
August	40.4	44.1	5.62	120.11	63.1
August	45.5	49.1	5.49	121.32	55.6
August	40.7	44	5.62	128.36	46.2
August	35.9	39	5.38	101.84	49.9
August	36.2	39.7	5.06	105.01	45
August	53.7	57	5.28	112.44	44.3
August	41.2	44.4	4.39	109.07	31.5
August	49.1	52.4	5.27	119.93	50.9
September	53.4	57.4	4.89	115.95	39.8
September	54	57.5	4.36	111.21	36.4
September	46.8	50.6	5.04	122.56	60.3
September	46	49.5	4.52	115.66	39.9
September	44.8	48.6	4.91	127.53	46.6
September	47.8	51.8	4.43	129.9	48.2
September	34.5	38.3	3.58	107.71	32.9
September	37.7	41.4	4.05	115.35	46
September	38.7	42.6	4.43	119.36	36.8
September	42.7	45.4	6.12	122.43	44.3
September	33.8	36.8	3.76	114.32	22.8
September	53.7	56.6	5.21	116.59	58.5
September	50.2	53.2	4.85	91.09	46.4
September	37.2	40.1	4.48	106.09	28.5
September	30.8	33.7	3.23	97.53	30.1
October	36.2	39.2	3.47	90.93	36.6
October	31.4	34	3.48	98.99	18.6
October	29.1	31.9	3.67	89.77	28.4

## Sheet: Gomphrena sp.
Harvest Time	Stem lenght (cm)	Flower lenght (cm)	Stem thickness (mm)	Flower diameter (mm)	Flower weight (gr)
July	37.2	39	2.92	19.47	17.6
July	38.7	40.6	3.02	17.84	19.9
July	38.2	40.1	3.06	17.6	17.6
July	35.6	37.7	1.89	18.49	14.6
July	38.5	40.4	2.25	17.97	20.5
July	36.4	38.3	1.88	17.98	17.5
July	33.6	35.4	2.1	17.33	10.9
July	36.4	38.2	2.21	17.66	16.5
July	34.7	36.7	2.11	17.63	12.5
August	34.2	36.1	1.84	17.64	8.8
August	32.4	34.2	1.9	17.42	10.1
August	33.7	35.6	2.02	17.55	11
August	34.3	36.2	1.44	16.72	10.2
August	34	36	1.78	17.49	6.9
August	31.2	33.1	2.12	16.03	6.1
August	32.7	34.7	1.52	18.46	8.2
August	33.3	35.3	1.63	18.11	6.5
August	30.7	32.5	1.8	16.06	7.7
August	31.6	33.7	1.79	19.05	6.5
August	32.3	34.3	2.02	17.7	6.3
August	30.3	32.2	1.99	18	7.1
August	29.8	31.8	2.31	15.71	4.9
August	28.9	30.7	1.63	14.45	5.1
August	29	31	1.69	18.03	7.5
August	26.8	28.6	1.57	16.68	4.3
August	21.5	23.1	1.58	15.05	3
August	25	26.7	1.52	16.19	4.1
August	26.5	28.3	1.73	16.01	4.6
August	25.5	27.4	1.25	16.05	4.4
August	27.7	29.3	2.07	12.56	4.5
September	28.8	30.6	1.68	16.35	3.9
September	36.7	38.4	2.48	13.47	14.5
September	25.4	27.2	1.47	16.97	3.7
September	26.7	28.4	1.19	15.18	3.2
September	26.1	28.1	1.46	17.66	4.4
September	29.7	31.5	1.82	14.83	5.9
September	25	26.6	1.96	14.22	4.2
September	25	26.6	1.87	13.98	5.8
September	28.7	30.7	1.87	14.92	6.2
September	20.3	22.1	1.53	13.93	1.8
September	22.1	23.8	1.74	16.63	2.3
September	24.9	26.4	1.79	14.44	4
September	19.4	20.8	0.96	15.54	1.3
September	26.3	27.6	1.59	14.45	4.7
September	23.2	24.9	1.41	18.22	2.9
October	16.4	17.9	1.47	15.58	2.7
October	17.1	18.8	1.42	15.07	1.4
October	17.8	19.3	1.3	15.9	1.9
October	17.3	18.9	1.32	14.39	2.1
October	12.7	14.2	1.26	13.99	1.2
October	16.3	17.8	1.18	14.86	1.5

## Sheet: Cleome sp.
Harvest Time	Stem lenght (cm)	Flower lenght (cm)	Stem thickness (mm)	Flower diameter (mm)	Flower weight (gr)
July	38.4	51.1	4.55	74.13	22.1
July	30.8	43.3	4.03	82.33	17.2
July	46	59	5.08	65.93	27
July	38.5	48.9	4.04	79.32	19.1
July	36.2	46.3	3.87	72.04	15.3
July	40.8	51.6	4.21	86.61	22.9
July	42	55.2	4.39	88.61	20.6
July	40.6	54	4.07	82.78	21
July	44.7	60.5	4.22	90.12	23.3
July	42.8	54.6	3.38	83.37	17.1
July	41.8	53.4	4.09	71.95	16.4
July	42.7	55.2	3.35	89.01	16.5
July	41.6	52.5	3.33	91.85	12.9
July	46.4	57	4.12	96.19	19.1
July	42.1	52.2	2.99	84.67	11.7
July	38	45.2	2.8	87.47	9
July	43.1	51	3.11	75.81	10.6
July	43.6	51.4	2.87	86.08	7.8
July	37	42.7	2.57	95.08	8.8
July	34.7	41	2.45	84.82	9.4
July	45	52.8	2.23	82.56	12.8
August	33.9	40.4	2.64	79.95	6.3
August	33.7	39.9	2.24	76.67	4.9
August	33.5	39.4	1.85	73.4	3.5
August	33.3	42.8	3.06	119.22	4.6
August	33.1	43.7	3.56	137.56	2.6
August	33.6	42	2.56	100.89	6.6
August	24.1	29.4	2.09	44.86	3.6
August	24	29.2	2.17	48.63	2.5
August	24.3	29.6	2.01	41.1	4.8

## Sheet: Centuarea sp.
Harvest Time	Stem lenght (cm)	Flower lenght (cm)	Stem thickness (mm)	Flower diameter (mm)	Flower weight (gr)
July	23	23.9	2	30.22	5.3
July	22.7	24.5	1.64	26.26	6.7
July	17.5	19.2	1.47	26.95	2.6
July	20	22.1	3.37	23.88	7
July	17.1	18.7	1.6	24.36	9.5
July	22.8	24.6	2.72	28.22	6.6
July	23.7	25.8	2.26	25.77	10.6
July	23.5	25.2	1.67	23.78	6.8
July	26	27.6	1.6	27.33	12.8
July	29.7	31.4	1.73	31.4	16
July	23.9	25.6	1.28	27	14.3
July	19.7	21.7	1.5	25.44	9.1
July	28.9	30.9	1.53	28.5	19.7
July	26	27.8	1.95	23.06	18
July	28.1	29.8	1.86	26.47	20.3
July	21.1	23.2	1.39	29	10.4
July	32.4	34.7	1.68	29.84	22.7
July	24.7	26.8	1.83	29.34	22.3
July	28.5	30.7	1.54	30.23	19
July	27.2	29.5	1.27	28.86	10.2
July	30.8	32.8	1.64	28.48	20.9
July	31.7	33.8	1.85	26.86	9.9
July	29.4	31.7	2.4	24.73	16
July	28.7	30.9	2.51	27.85	13.9
July	35.6	37.7	1.49	27.91	17.7
July	27.3	29	1.09	29.59	5.9
July	30.2	32.3	0.86	21.5	14.2
July	30.8	33.1	2.24	27.96	30.6
July	31.8	33.7	1.44	24.4	26.3
July	29.8	32	0.68	28.49	10.1
July	28.7	30.7	0.84	29.75	5.4
July	23.9	25.9	0.66	24.12	5.9
July	26.9	28.7	1.44	26.64	10.4
August	24.9	27.3	0.81	24.89	10.4
August	30.9	33.3	1.78	28.47	36
August	27.9	30.2	1.46	25.84	18.4
August	19.6	22.1	0.99	24.2	1.6
August	27.5	29.6	1.88	25.56	12.3
August	26.1	28.2	1.48	22.76	10.2
August	25	27.2	1.39	26.56	6.1
August	26.9	29.1	1.92	27.76	9.5
August	23.7	25.9	1.32	26.78	17.8
August	17.2	19.3	0.6	26.9	0.6
August	21.6	23.8	0.88	25.37	3.3
August	23.9	26.5	1.16	26.57	4
August	23.5	25.7	1.15	23.15	9
August	24.1	26.2	1.05	24.84	3
August	22.9	25.2	1.25	21.47	6
August	18.1	20.2	0.99	20.1	2.15
August	16.8	19	0.8	21.39	0.8
August	19.4	21.4	1.18	18.81	3.5
August	18.5	20.8	0.68	21.7	0.4
August	15.2	17.2	0.45	23.88	0.3
August	22.8	24.9	0.72	20.33	2.5
September	22.1	24.3	0.97	21.2	1.4
September	16.3	18.3	0.72	19.65	1.1
September	21.9	24.1	0.92	24.2	2
September	15	16.9	0.66	21.8	0.7
September	18.8	21	1.11	27.95	1.2
September	19.5	21.7	0.83	27.56	1.8
