# Supplementary material for: Evaluation of some garden flowers as specialty cut flowers in Eskisehir province-Türkiye
Source: PeerJ. 2024 Mar 22;12:e17114. doi: 10.7717/peerj.17114 (PMC10962335; doi:10.7717/peerj.17114)
Supplement: Supplemental Information 2 — Harvest time and vase life measurements for each flower. [file peerj-12-17114-s002.xlsx]

## Sheet: Zinnia sp.
Harvest Time	vase life (day)
July	13
July	12
July	13
July	11
July	11
July	13
July	14
July	14
July	13
July	13
July	14
July	12
July	13
July	8
July	9
July	10
July	10
July	9
July	12
July	9
July	9
July	7
July	7
July	7
August	9
August	9
August	9
August	11
August	8
August	8
August	4
August	4
August	6
August	5
August	6
August	7
August	10
August	12
August	9
August	10
August	12
August	15
August	7
August	9
September	12
September	11
September	11
September	10
September	15
September	12
September	11
September	13
September	13
September	10
September	17
September	13
September	13
September	13
September	10
October	9
October	8
October	10
October	9
October	9
October	9

## Sheet: Tagates sp.
Harvest Time	vase life (day)
July	19
July	13
July	11
July	13
July	14
July	12
July	9
July	13
July	12
August	12
August	15
August	12
August	13
August	12
August	12
August	12
August	13
August	12
August	11
August	11
August	11
August	7
August	15
August	13
August	8
August	8
August	12
August	9
August	9
August	9
August	11
August	11
August	12
September	12
September	12
September	12
September	10
September	13
September	13
September	8
September	11
September	10
September	13
September	20
September	18
September	10
September	9
September	10

## Sheet: Helianthus sp.
Harvest Time	vase life (day)
July	9
July	9
July	9
July	10
July	10
July	10
August	7
August	6
August	5
August	7
August	7
August	7
August	8
August	8
August	9
August	9
August	8
August	8
August	8
August	8
August	8
August	8
August	8
August	11
August	9
August	9
August	9
August	10
August	7
August	7
September	10
September	10
September	8
September	9
September	8
September	9
September	5
September	8
September	5
September	5
September	8
September	6
September	10
September	9
September	4
October	7
October	6
October	10

## Sheet: Gomphrena sp.
Harvest Time	vase life (day)
July	8
July	7
July	8
July	8
July	8
July	8
July	7
July	8
July	6
August	11
August	9
August	9
August	9
August	10
August	9
August	8
August	8
August	9
August	9
August	8
August	5
August	6
August	6
August	7
August	8
August	8
August	8
August	11
August	11
August	11
September	12
September	13
September	12
September	10
September	10
September	9
September	11
September	10
September	11

## Sheet: Cleome sp.
Harvest Time	vase life (day)
July	7
July	7
July	7
July	8
July	7
July	8
July	8
July	6
July	5
July	7
July	7
July	7
July	8
July	9
July	7
July	5
August	9
August	5
August	7
August	7
August	7
August	8
August	8
August	8

## Sheet: Centuarea sp.
Harvest Time	vase life (day)
July	4
July	5
July	5
July	4
July	5
July	7
July	4
July	5
July	5
July	5
July	5
July	6
July	6
July	6
July	6
July	6
July	6
July	5
July	5
July	6
July	6
July	3
July	3
July	4
July	4
July	6
July	5
August	6
August	5
August	5
August	7
August	7
August	6
August	5
August	6
August	6
September	5
September	10
September	8
September	4
September	8
September	6
